# Supplementary material for: Optimum breeding strategies using genomic and phenotypic selection for the simultaneous improvement of two traits
Source: Theor Appl Genet. 2021 Oct 7;134(12):4025–42. doi: 10.1007/s00122-021-03945-5 (PMC8580912; doi:10.1007/s00122-021-03945-5)
Supplement: Supplementary file 3 — Supplementary file1 (R 11 kb) [file 122_2021_3945_MOESM3_ESM.r]

#2021/08/06
#ptimum breeding strategies using genomic and phenotypic selection 
#for the simultaneous improvement of two traits

#Jose J. Marulanda, Xuefei Mi, H. Friedrich Utz, Albrecht E. Melchinger, 
#Tobias W�rschum and C. Friedrich H. Longin

#Numerical calculation for two stage selection for two triats using
#Smith-Hazel Index.
#Start of the R code:

library(selectiongain)
sessionInfo()
#R version 3.6.3 (2020-02-29)
#other attached packages:
#  [1] selectiongain_2.0.65 mvtnorm_1.1-1  


##################################################################################################
##################################################################################################
#### Example 1: Reproducing the numerical example of Wrickle and Weber (1986) 
#### Chapter 12 page 348

## Step 1: Define variance components for both traits as required by R package
## selectiongain
vgv   <- c(1.8, 0, 0, 0, 0.2) # Genetic and error variance for trait 1
vscav <- c(0, 0, 0, 0) # The example does not include SCA variances
vlv   <- c(1, 0, 0, 0, 1) # Genetic and error variance for trait 2
vscal <- c(0, 0, 0, 0) # The example does not include SCA variances
vcovv1<- c(-0.4,0,0,0,-0.2) #genetic and error covariances 
vcovs1<- c(0,0,0,0)

##Step 2 Additional input parameters required by package selectiongain
a1<-1 # economic weight for trait 1
a2<-1 # economic weight for trait 1

T1 <- 1 #Number of testers (assumed, not mentioned in the book)
R1 <- 1 #Number of replications (assumed, not mentioned in the book)
L1 <- 1 #Number of locations (assumed, not mentioned in the book)
N1 <- 500 #Number of lines entering the stage (assumed, not mentioned in the book)
Nf <- 50 #Number of lines selected. Selected fraction is 0.1

##Step 3 computing the matrices of correlation, covariances and phenotypic weights (betas)

covvec1<-multistagecor(
  maseff=NA,  maseff2=NA, q12=NA, q22=NA,# No Genomic selection is used
  VGCAandE=vgv, VSCA=vscav, VGCAandE2=vlv, VSCA2=vscal, COVgca=vcovv1, COVsca=vcovs1,
  T=c(T1), L=c(L1), Rep=c(R1),
  covtype=c("2traits_PS"), #This strategy is one stage phenotypic selection for two traits
  indexTrait=c("Optimum"), #Index used
  ecoweight=c(a1,a2),
  detail=TRUE #saves all necessary matrices to compute the single trait and single stage gains
  )

covvec1
 
#The result includes seven elements:
#[[1]] correlation matrix for the index 
#[,1]      [,2]
#[1,] 1.0000000 0.8808088
#[2,] 0.8808088 1.0000000

#[[2]] estimates of the relative index weights B (betas) for each trait in each stage
# (see equation 5 in Appendix)
#[1] 1.0000000 0.6455696

#[[3]] covariance matrix for the index (For the variance of the net merit [1,1] see 
#Wricke and Weber page 338. For the variance of the index [2,2] and the covariance between
#index and net merit [1,2] and [2,1] see equation 6 in Appendix) 
#[,1]     [,2]
#[1,] 2.000000 1.787342
#[2,] 1.787342 2.058837

#[[4]] correlation matrix for trait 1
#[,1]      [,2]
#[1,] 1.0000000 0.8008902
#[2,] 0.8008902 1.0000000

#[[5]] correlation matrix for trait 2
#[,1]      [,2]
#[1,] 1.0000000 0.1711448
#[2,] 0.1711448 1.0000000

#[[6]] matrix of genotypic covariances of the two traits (See equation 1 in Appendix)
#[,1] [,2] [,3]
#[1,]    2  0.0  0.0
#[2,]    0  1.8 -0.4
#[3,]    0 -0.4  1.0

#[[7]] matrix of phenotypic covariances of the two traits (See equation 2 in Appendix)
#[,1] [,2] [,3]
#[1,]    2  0.0  0.0
#[2,]    0  2.0 -0.6
#[3,]    0 -0.6  2.0


##Step 4 computing the truncation points and the expected genetic gain for the net merit   
#truncation points
(Q <- multistagetp(c(Nf/N1),corr = covvec1[[1]], alg=Miwa()))
#1.281552

#expected genetic gain
(GainTS<- multistagegain(corr=covvec1[[1]],Q=Q,Vg=covvec1[[3]][1,1],alg=Miwa())/covvec1[[3]][1,1]^0.5)
#1.545805
# Wricke and Weber provide estimates of genetic gain in standarized units. For this
#reason we divide by the square root of the variance of the net merit (Wricke and Weber page 195)


##Step 5 computing the truncation points and the expected genetic gain trait 1
#truncation points
(Q <- multistagetp(c(Nf/N1),corr = covvec1[[4]], alg=Miwa()))
#1.281552

#Gain for trait 1
(GainT1<- multistagegain(corr=covvec1[[4]],Q=Q,Vg=vgv[1],alg=Miwa())/vgv[1]^0.5)
#1.405549
# Wricke and Weber provide estimates of genetic gain in standarized units. For this
#reason we divide by the square root of the genetic variance of trait 1 (Wricke and Weber page 195)

##Step 6 computing the truncation points and the expected genetic gain trait 2
#truncation points
(Q <- multistagetp(c(Nf/N1),corr = covvec1[[5]], alg=Miwa()))
#1.281552

#Gain for the second trait
(GainT2<- multistagegain(corr=covvec1[[5]],Q=Q,Vg=vlv[1],alg=Miwa())/vlv[1]^0.5)
#0.3003563
# Wricke and Weber provide estimates of genetic gain in standarized units. For this
#reason we divide by the square root of the genetic variance of trait 2 (Wricke and Weber page 195)

#verifying total gain
(TotalGain <- ((a1*GainT1*vgv[1]^0.5) + (a2*GainT2*vlv[1]^0.5))/covvec1[[3]][1,1]^0.5)
#1.545805
# First we need to unstandarize the single traits and then divide by the square 
# root of the variance of the net merit.

##################################################################################################
##################################################################################################


##################################################################################################
##################################################################################################
#### Example 2: Numerical example for PSstandard in Scenario I 

## Step 1: Define variance components for both traits as required by R package selectiongain
vgv   <- c(1, 0.9105, 0, 0, 4.2754)
vscav <- c(0.3298, 0.5157, 0, 0)
vlv   <- c(1, 0.9105, 0, 0, 4.2754)
vscal <- c(0.3298, 0.5157, 0, 0)
vcovv1<- c((-0.5*sqrt(vgv[1]*vlv[1])),0,0,0,0) #assuming a negative genetic correlation of -0.5
vcovs1<- c(0,0,0,0)


##Step 2 Additional input parameters required by package selectiongain
a1<-1 # same economic weights for both traits.
a2<-1 

#Number of testers, locations and DHlines at each stage obtained after optimization of resources
T1 <- 1 
T2 <- 7  
R1 <- 1
R2 <- 1
L1 <- 7
L2 <- 10
N1 <- 414
N2 <- 35
Nf <- 5

# Number of years required to complete a breeding cycle
years <- 7 

##Step 3 computing the matrices of correlation, covariances and phenotypic weights (betas)                 
covvec1<-multistagecor(
  maseff=NA,  maseff2=NA, q12=NA, q22=NA,# No Genomic selection is used
  VGCAandE=vgv, VSCA=vscav, VGCAandE2=vlv, VSCA2=vscal, COVgca=vcovv1, COVsca=vcovs1,
  T=c(T1,T2), L=c(L1,L2), Rep=c(R1,R2),
  covtype=c("2traits_PS-PS"),indexTrait=c("Optimum"),ecoweight=c(a1,a2),
  detail=TRUE)

covvec1

#[[1]] correlation matrix for the index 
#[,1]      [,2]      [,3]
#[1,] 1.0000000 0.5514250 0.8411881
#[2,] 0.5514250 1.0000000 0.5988691
#[3,] 0.8411881 0.5988691 1.0000000

#[[2]] estimates of the relative index weights B (betas) for each trait in each stage
# (see equations 9 and 10 in Appendix)
#[1] 1 1 1 1

#[[3]] covariance matrix for the indices. For the variance of the net merit [1,1] see 
#Wricke and Weber page 338. For the variance of the phenotypic index in stage 1 [2,2] 
# and 2 [3,3] see equation 11 in Appendix. For the covariance between the phenotypic 
#index and net merit in stages 1 [1,2]=[2,1] and 2 [1,3]=[3,1] see equation 6 in Appendix. 
#For the covariance between the phenotypic indices at the two stages see equation 13 
#in Appendix
#[,1]     [,2]     [,3]
#[1,]    1 1.000000 1.000000
#[2,]    1 3.288722 1.291078
#[3,]    1 1.291078 1.413233

#[[4]] correlation matrix for trait 1
#[,1]      [,2]      [,3]
#[1,] 1.0000000 0.2757125 0.4205940
#[2,] 0.2757125 1.0000000 0.5988691
#[3,] 0.4205940 0.5988691 1.0000000

#[[5]] correlation matrix for trait 2
#[,1]      [,2]      [,3]
#[1,] 1.0000000 0.2757125 0.4205940
#[2,] 0.2757125 1.0000000 0.5988691
#[3,] 0.4205940 0.5988691 1.0000000

#[[6]] matrix of genotypic covariances of the two traits (See equation 7 in Appendix)
#[,1] [,2] [,3] [,4] [,5]
#[1,]    1  0.0  0.0  0.0  0.0
#[2,]    0  1.0 -0.5  0.0  0.0
#[3,]    0 -0.5  1.0  0.0  0.0
#[4,]    0  0.0  0.0  1.0 -0.5
#[5,]    0  0.0  0.0 -0.5  1.0

#[[7]] matrix of phenotypic covariances of the two traits (See equation 8 in Appendix)
#[,1]      [,2]      [,3]      [,4]      [,5]
#[1,]    1  0.000000  0.000000  0.000000  0.000000
#[2,]    0  2.144361 -0.500000  0.000000  0.000000
#[3,]    0 -0.500000  2.144361  0.000000  0.000000
#[4,]    0  0.000000  0.000000  1.206617 -0.500000
#[5,]    0  0.000000  0.000000 -0.500000  1.206617


##Step 4 computing the truncation points and the expected genetic gain for the net merit   
#truncation points
(Q <- multistagetp(c(N2/N1, Nf/N2),corr = covvec1[[1]], alg=Miwa()))
# 1.375159 1.989810

#expected genetic gain for the net merit after two stages 
(GainTS <- multistagegain(corr=covvec1[[1]],Q=Q,Vg=covvec1[[3]][1,1],alg=Miwa()))
# 2.085197

#Estimate of annual genetic gain for net merit after two stages
(annualGainTS <- GainTS/years)  
# 0.2978852

#Gain for the net merit at each selection stage
(GainStages <- multistagegain.each(corr =  covvec1[[1]], Q = Q, alg = Miwa(), Vg = covvec1[[3]][1,1]))
# 1.010871 1.074325

# Estimate of annual genetic gain at each stage
(annualGainStages <- GainStages/years)  
# 0.1444102 0.1534750


##Step 5 computing the truncation points and the expected genetic gain trait 1
#truncation points
(Q <- multistagetp(c(N2/N1, Nf/N2),corr = covvec1[[4]], alg=Miwa()))
#1.375159 1.989810

#expected genetic gain for trait 1 after two stages 
(GainT1<- multistagegain(corr=covvec1[[4]],Q=Q,Vg=vgv[1],alg=Miwa()))
#1.042598

#Estimate of annual genetic gain for trait 1 after two stages
(annualGainT1 <- GainT1/years) 
#0.1489426

#Gain for trait 1 at each selection stage
(GainStagesT1 <- multistagegain.each(corr =  covvec1[[1]], Q = Q, alg = Miwa(), Vg = covvec1[[3]][1,1]))
#1.010871 1.074325

#Estimate of annual genetic gain at each stage
(annualGainStagesT1 <- GainStagesT1/years)  
#0.1444102 0.1534750


##Step 6 computing the truncation points and the expected genetic gain trait 2
#truncation points
(Q <- multistagetp(c(N2/N1, Nf/N2),corr = covvec1[[5]], alg=Miwa()))
#1.375159 1.989810

#expected genetic gain for trait 2 after two stages 
(GainT2<- multistagegain(corr=covvec1[[5]],Q=Q,Vg=vlv[1],alg=Miwa()))
#1.042598

#Estimate of annual genetic gain for trait 2 after two stages
(annualGainT2 <- GainT2/years) 
#0.1489426

#Gain for trait 2 at each selection stage
(GainStagesT2 <- multistagegain.each(corr =  covvec1[[1]], Q = Q, alg = Miwa(), Vg = covvec1[[3]][1,1]))
#1.010871 1.074325

#Estimate of annual genetic gain for trait 2 at each stage
(annualGainStagesT2 <- GainStagesT2/years)  
#0.1444102 0.1534750

#verifying expected genetic gain on the net merit after two selection stages
(TotalGain <- a1*GainT1 + a2*GainT2)
#2.085196
